# Supplementary material for: Robustness of Physiological Synchrony in Wearable Electrodermal Activity and Heart Rate as a Measure of Attentional Engagement to Movie Clips
Source: Sensors (Basel). 2023 Mar 10;23(6):3006. doi: 10.3390/s23063006 (PMC10058467; doi:10.3390/s23063006)
Supplement: Supplementary file 1 [file sensors-23-03006-s001.zip]

Archive with 1 entries (1 files):
- sensors-2158980-supplementary.pdf
